# Supplementary material for: Plasma Membrane Blebbing Is Controlled by Subcellular Distribution of Vimentin Intermediate Filaments
Source: Cells. 2024 Jan 4;13(1):105. doi: 10.3390/cells13010105 (PMC10778383; doi:10.3390/cells13010105)
Supplement: Supplementary file 1 [file cells-13-00105-s001.zip]

Archive with 3 entries (3 files):
- Movie S1.avi
- Movie S2.avi
- Supplementary information.pdf
